# Supplementary material for: Genomic analysis of childhood hearing loss in the Yoruba population of Nigeria
Source: Eur J Hum Genet. 2021 Nov 26;30(1):42–52. doi: 10.1038/s41431-021-00984-w (PMC8738750; doi:10.1038/s41431-021-00984-w)
Supplement: Supplementary file 2 — Supplementary Table 2 [file 41431_2021_984_MOESM2_ESM.xlsx]

## Sheet: GJB2_HGF_MIR96 primers
Primers used to amplify and sequence GJB2, HGF small deletions*, MIR-96.
Gene	Targeted Region Chr. Location (GRChg38)	Primer name	Primer sequence 5' to 3'	Product size	Publication Reference
GJB2	13:20,188,820-20,189,690	GJB2-aF	AGCATGCTTGCTTACCCAGACTCAGA	871 bp (aF+cR)
		GJB2-bR	TGACATAGAAGACGTACATGAAGGCGG
		GJB2-cF	CTGTGGTGGACCTACACAAGCAGC
		GJB2-cR	GACTGAGCCTTGACAGCTGAGCAC
HGF	7:81,754,950-81,755,449	HGF_F	GATGTTTATGGCCGAGAGGA	500 bp	Schultz et al. (2009) Am J Hum Genet. PMID: 19576567
		HGF_R	GGCTTTAAGAGAGACAAGTGAGG
MIR-96	7:129,774,673-129,774,789	MIR96_F	CAGGCAGTGTAAGGCGATCT	399 bp
		MIR96_R	ATAAACAGAGCAGAGACAGATCCA
* HGF small deletions tested:
c.482+1986_1988delTGA
c.482+1991_2000delGATGATGAAA

## Sheet: GJB6 deletions primers
Primers used to test for the presence of large deletions in the region of GJB2/GJB6.
Deletion tested in GJB6	Primer name	Primer sequence 5' to 3'	Publication Reference
del(chr13:19,837,344-19,968,698)	Fdel	TGGGACCAGGTCTGTTGTT	Wilch et al. (2010) Clin Genet. PMID: 20236118
	Rdel	ATTGCGACTTGCTTTTCGTT
	F1del	GCAGCCATCTCATGGTCTCT
	R1del	CCAACACAATTGGGTCACTCT
del(GJB6-D13S1830)	GJB61R	TTTAGGGCATGATTGGGGTGATTT	Del Castillo et al. (2005) J Med Genet. PMID: 15994881
	BKR-1	CACCATGCGTAGCCTTAACCATTTT
del(GJB6-D13S1854)	DelBK1	TCATAGTGAAGAACTCGATGCTGTTT	Del Castillo et al. (2005) J Med Genet. PMID: 15994881
	DelBK2	CAGCGGCTACCCTAGTTGTGGT

## Sheet: ES variant validation
Primers used to amplify and Sanger sequence the variants identified by exome sequencing presented in Table 1.
Gene	Variant Chr. Location (GRChg38)	HGVS Transcript:variant	Protein variant	Primer Name	Primer sequence 5' to 3'
CDH23	10:71510207	NM_022124.6:c.271C>T	p.(Gln91Ter)	N21_CDH23_Q32_F	CGTGACCTCTCTTATTTTCCCTCT
				N21_CDH23_Q32_R	ATTCCAACCCTAAGTCCAGACAC
CDH23	10:71702184	NM_022124.6:c.2560C>T	p.(Arg854Cys)	N56_CDH23_854_F	CTCAGTGAAGGGGTCTGCTC
				N56_CDH23_854_R	GGGCGTGGGTATTACTCTACTCT
CDH23	10:71707017	NM_022124.6:c.3074G>A	p.(Gly1025Asp)	N56_CDH23_1025_F	CAGTGCTGGATGTGAACGAC
				N56_CDH23_1025_R	ACAGTAGAGCCCTGACCTCTTTT
CDH23	10:71709167	NM_022124.6:c.3176A>T	p.(Asp1059Val)	N8_CDH23_1F	CACTCCTGGACTCACCATCG
				N8_CDH23_1R	GCAAGTGCTGAGTAATGTTTGGT
				N8_CDH23_1Fseq	AGCTCTGTTTCCCAGCCGGAAGCT
				N8_CDH23_1R1seq	GCAAAAGGCCAGCTCCTGGGAGGC
CDH23	10:71779316	NM_022124.6:c.5237G>A	p.(Arg1746Gln)	CDH23_F	GTGAATGACATCAACGACAATG
				CDH23_R	TTGAGACCTCCCTTCTTATCCTC
CDH23	10:71784893	NM_022124.6:c.5505G>A	p.(Met1835Ile)	N60_CDH23_1F	GCTTCCCTCATCATCCTCTTTT
				N60_CDH23_1R	CTACCGTGGCATTGATGAAGAA
CDH23	10:71803421	NM_022124.6:c.7872+1G>A		N8_CDH23_2F	CCACTGCAGTCCTACGAGAAG
				N8_CDH23_2R	TCAGTTTTCCCACCTTTACAAACT
				N8_CDH23_2Rseq	TGGAGCTACTTTCCTGAAGCCAA
CDH23	10:71806280	NM_022124.6:c.8177C>T	p.(Pro2726Leu)	N21_CDH23_P2726F	TCTTTTCCTCTGACTGTGCTCTTC
				N21_CDH23_P2726R	TTTCAGCGCTCAATATAGCTCAA
CDH23	10:71813335	NM_022124.6:c.9726del	p.(Ser3243ProfsTer5)	N60_CDH23_2F	CTAGGATCACCAGGATCAGATGTC
				N60_CDH23_2F	CCTTAGAGACTACCCCATTCCTGT
CHD7	8:60865215	NM_017780.4:c.8276A>G	p.(Gln2759Arg)	N14_CHD7_F	TTTGTTCCTGAGTCGATGTTTG
				N14_CHD7_R	GTTTCCAGTAGCAGCTGACAGA
CIB2	15:78105319	NM_006383.4:c.556C>T	p.(Arg186Trp)	N2_CIB2_F	TTGTGGTGTAAACCCCAGAGG
				N2_CIB2_R	TGATTACCTGCATCCACTATGC
COL11A1	1:103018854	NM_001854.4:c.1314G>A	p.(Met438Ile)	Fw_COL11A1_M489I	TACTCTTCCTGGGAGCACTTA
				Rv_COL11A1_M489I	GAGTTTAGAAGATGCAGAGGTATCTA
COL11A1	1:102912196	NM_001854.4:c.4049C>G	p.(Ser1350Cys)	Fw_COL11A1_S1362C	AGAGGAAGTTTAGGTATCTGAAATAGG
				Rv_COL11A1_S1362C	GAGGAGTGGAAAGCTCTTTAAGT
ILDR1	3:121994185	NM_001199799.2:c.775C>T	p.(Arg259Ter)	N57_ILDR1_1F	CATCGGTCACAGAGGTCTTGATG
				N57_ILDR1_1R	ATTTCTCCTTCTTTCCCTGCAGC
ILDR1	3:122022069	NM_001199799.2:c.9G>A	p.(Trp3Ter)	N57_ILDR1_2F	CACAATGGCTTCCTGTCTCCTTG
				N57_ILDR1_2R	CTTGGAGAAGGTGGTGCGTC
				N57_ILDR1_2Fseq	GTCCAGGGTGGGTACCATTTTTCC
MYO7A	11:77147795	NM_000260.4:c.133-3C>A	-	Fw_MYO7A_c133	CATGACTCTCCACCACATACAC
				Rv_MYO7A_c133	GGTAGCGGATAAGCAGGTTG
MYO7A	11:77205503	NM_000260.4:c.5522C>T	p.(Thr1841Met)	Fw_MYO7A_T1841M	GGTCCTGAGATAGGGTAAAGGT
				Rv_MYO7A_T1841M	CCAGCAAAGTGAAGAACACAAG
MYO7A	11:77212952	NM_000260.4:c.6355C>A	p.(Gln2119Lys)	Fw_MYO7A_Q2119K	CACAACAGAGGCAGGAGTATG
				Rv_MYO7A_Q2119K	CTGTGGTTCAGGCAGAGAAG
MYO15A	17:18121996	NM_016239.4:c.3196G>C	p.(Ala1066Pro)	N13_MYO15A_A1066_F	CCCTGAGAAGCCTGAAGAAGA
				N13_MYO15A_A1066_R	AACTCGCTGGAAAGAGCTCAG
MYO15A	17:18132462	NM_016239.4:c.4216G>A	p.(Glu1406Lys)	N44_MYO15A_F	ACCAAATAAAATCCCACCAGAAC
				N44_MYO15A_R	CAAATCTCCTTCACCTTCACACT
MYO15A	17:18138127	NM_016239.4:c.4888C>T	p.(Arg1630Cys)	N6_MYO15A_R1630_F	CTCCCTGTTCTGGGAGGTATG
				N6_MYO15A_R1630_R	TGACCTGACTAGGCTCACACAG
MYO15A	17:18142206	NM_016239.4:c.5777G>A	p.(Arg1926His)	N6_MYO15A_2F	CTGGCTCCTATCTGCCTCAGT
				N6_MYO15A_2R	GCATTCAAAAGCAGAGACACAG
MYO15A	17:18145900	NM_016239.4:c.6302T>C	p.(Leu2101Pro)	N44_MYO15A_2F	GACATGAGAGGGATGCATGTT
				N44_MYO15A_2R	GTGATTGTGCCACACCTGATT
MYO15A	17:18149265	NM_016239.4:c.7006C>T	p.(Gln2336Ter)	N13_MYO15A_Q2336*F	GGAGAAAGCCACTGAATACCAG
				N13_MYO15A_Q2336*R	GATGATTTCCACCCCACACAG
OPA1	3:193667256	NM_015560.2:c.2794C>T	p.(Arg932Cys)	N10_OPA1_F	AAAAACGATGCTCCTCAGGTT
				N10_OPA1_R	CCCAGTTCCTTGTAACTTTTCTGTA
OTOF	2:26519092	NM_194248.3:c.245G>A	p.(Arg82His)	Fw_OTOF_R82H	TGGATGAGTGAGTGCTGTTG
				Rv_OTOF_R82H	GGCATACCCACCTTGATGATAG
OTOF	2:26470699	NM_194248.3:c.3917A>C	p.(Lys1306Thr)	Fw_OTOF_K1306T	AGCTGTTGTCAAGGTGGATG
				Rv_OTOF_K1306T	GGTGTCAATGGAGGCAAAGTA
PCDH15	10:54153147	NM_033056.4:c.1737C>G	p.(Tyr579Ter)	N5_PCDH15_Y591*_F	ATGCAGTTCCTGAGAATCTGGT
				N5_PCDH15_Y591*_R	ATGGTGGTGAAAAGTTGAGACC
PCDH15	10:53866690	NM_033056.4:c.3667_3668delAT	p.(Ile1223CysfsTer3)	N5_PCDH15_I834fs*3F	ATCGTAGCTACTTCCCTTTCCTG
				N5_PCDH15_I834fs*3R	AGTGTCATGGCCTACAGACTCATA
SPTLC1	9:92032541	NM_001368273.1:c.881C>T	p.(Thr294Met)	rs1391275819_F4	AGTCCTCTCTGCGTGTTGTG
				rs1391275819_R4	TTAGCAGAGATGGGGTTTCACT
				rs1391275819_Fseq	CTAGAGCAGGACGGCCTGGG
				rs1391275819_Rseq	GACCTCGTGATCCACCTGCC
TMPRSS3	21:42372764	NM_024022.3:c.1363T>C	p.(Ter455ArgextTer9)	N40_TMPRSS3_F	ACAAAAAGCAGCTTGAAGGTTGT
				N40_TMPRSS3_R	CTGGTTGGAGCTTTTCATGC
TMPRSS3	21:42388532	NM_024022.3:c.323-6G>A		N40_TMPRSS3_F	GCACCCAATAGTGCCCAACTAA
				N40_TMPRSS3_R	GAGACCAGCGAGAAGTCTCAGG
USH2A	1:216073261	NM_206933.3:c.5612G>A	p.(Gly1871Asp)	N29_USH2A_2F	CTGTAAAAGGCTGGAGACCACC
				N29_USH2A_2R	AGCAATTGTATCTAACCACCCC
USH2A	1:215674550	NM_206933.3:c.13361T>A	p.(Val4454Asp)	N29_USH2A_1F	GGGCTGGTTCGATCTTTGACAA
				N29_USH2A_1R	TGAATGTATGTTGGTCACCGCC
WFS1	4:6301824	NM_006005.3:c.2029G>A	p.(Ala677Thr)	N51_WFS1_F	CTTCTCTGTGGTGGGGATGGT
				N51_WFS1_R	GAACTTCTTGATGTGGCAGGGG

## Sheet: Mitochondrial primers
Primers used to amplify and sequence MT-TL1, MT-TS1 and MT-RNR1.
Gene	Primer name	Primer sequence 5' to 3'
MT-TL1	Mito 5F	TACTTCACAAAGCGCCTTCC
	Mito 5R	ATGAAGAATAGGGCGAAGGG
	Mito 5Fseq1	ATGATATCATCTCAACTTAG
	Mito 5Fseq2	GTAAATGATATCATCTCAAC
	Mito 5Rseq	TATATAGCCTAGAATTTTTC
	Mito 5Rseq1	CGGTAAGCATTAGGAATGCCAT
	Mito 5Rseq2	GAGGTGGCTAGAATAAATAGGA
MT-TS1	Mito 11F	ACGCCAAAATCCATTTCACT
	Mito 11R	CGGGAATTGCATCTGTTTTT
	Mito 11F seq	AAGTCCTAATAGTAGAAGAA
	Mito 11R seq	TGTAGACCTACTTGCGCTGC
MT-RNR1	MT-RNR1 For	CAGTTTATGTAGCTTACCTCCT
	MT-RNR1 Rev	CTCAGAGCGGTCAAGTTAAG
	MT-RNR1 For seq1	AGCTCAAAACGCTTAGCCTA
	MT-RNR1 For seq2	TCACCTGAGTTGTAAAAAAC
	MT-RNR1 For seq3	TGCTTCATATCCCTCTAGAG
	MT-RNR1 For seq4	CTACGATAGCCCTTATGAAA
	MT-RNR1 Rev seq1	TTAATCGTGTGACCGCGGTG
	MT-RNR1 Rev seq2	ACTGTTGAGGTTTAGGGCTA
	MT-RNR1 Rev seq3	GTGGGTACTTGCGCTTACTT
	MT-RNR1 Rev seq4	TTTGAAGTATACTTGAGGAG
Notes:
MT-TL1: Mito5F and Mito5Rseq were primarily used for sequencing, other primers were used only when these failed to produce good chromatograms.
MT-RNR1: MT-RNR1 For seq3 and MT-RNR1 Rev seq 4 were used only when the other primers failed to produce good chromatograms.

## Sheet: Paternity Maternity test primer
Primers used to test for paternity and maternity.
Marker	Genomic location (GRChg38)	Primer name	Primer sequence 5' to 3'
CSF1PO	5:150076172-150076490	CSF1PO_Forward	AACCTGAGTCTGCCAAGGACTAGC
		CSF1PO_Reverse	TTCCACACACCACTGGCCATCTTC
D3S1358	3:45540713-45540843	D3S1358_Forward	ACTGCAGTCCAATCTGGGT
		D3S1358_Reverse	ATGAAATCAACAGAGGCTTG
D5S818	5:123775431-123775708	D5S818_Forward	GGGTGATTTTCCTCTTTGGT
		D5S818_Reverse	TGATTCCAATCATAGCCACA
D8S1179	8:124894822-124895163	D8S1179_Forward	TTTTTGTATTTCATGTGTACATTCG
		D8S1179_Reverse	CGTAGCTATAATTAGTTCATTTTCA
D13S317	13:82147898-82148179	D13S317_Forward	ACAGAAGTCTGGGATGTGGA
		D13S317_Reverse	GCCCAAAAAGACAGACAGAA
D16S539	16:86352428-86352822	D16S539_Forward	GATCCCAAGCTCTTCCTCTT
		D16S539_Reverse	ACGTTTGTGTGTGCATCTGT
FGA	4:154587696-154587891	FGA_Forward	GCCCCATAGGTTTTGAACTCA
		FGA_Reverse	TGATTTGTCTGTAATTGCCAGC
TH01	11:2171047-2171292	TH01_Forward	CAGCTGCCCTAGTCAGCAC
		TH01_Reverse	GCTTCCGAGTGCAGGTCACA
TPOX	2:1489596-1489709	TPOX_Forward	CACTAGCACCCAGAACCGTC
		TPOX_Reverse	CCTTGTCAGCGTTTATTTGCC
vWA	12:5983938-5984087	vWA_Forward	ATAATCAGTATGTGACTTGGAT
		vWA_Reverse	GTTTATGATAAATACATAGGATGGATG
D1S1656	1:230769450-230769763	D1S1656_Forward	GTGTTGCTCAAGGGTCAACT
		D1S1656_Reverse	GAGAAATAGAATCACTAGGGAACC
D2S441	2:68011884-68012025	D2S441_Forward	ATTGGAGCTAAGTGGCTGTG
		D2S441_Reverse	AAAAGGCTGTAACAAGGGCT
D2S1338	2:218014646-218014994	D2S1338_Forward	CCAGTGGATTTGGAAACAGA
		D2S1338_Reverse	ACCTAGCATGGTACCTGCAG
D10S1248	10:129294110-129294532	D10S1248_Forward	GGAATAAGTGCAGTGCTTGG
		D10S1248_Reverse	ACCAATCTGGTCACAACCAT
D12S391	12:12296940-12297292	D12S391_Forward	AACAGGATCAATGGATGCAT
		D12S391_Reverse	TGGCTTTTAGACCTGGACTG
D19S433	19:29926083-29926354	D19S433_Forward	CCTGGGCAACAGAATAAGAT
		D19S433_Reverse	TAGGTTTTTAAGGAACAGGTGG
D22S1045	22:37140245-37140530	D22S1045_Forward	GCTAGATTTTCCCCGATGAT
		D22S1045_Reverse	ATGTAAAGTGCTCTCAAGAGTGC
Note: All primers were not used for every tested family
Primer source: https://www.fbi.gov/services/laboratory/biometric-analysis/codis
