# Supplementary material for: Genomic analysis of childhood hearing loss in the Yoruba population of Nigeria
Source: Eur J Hum Genet. 2021 Nov 26;30(1):42–52. doi: 10.1038/s41431-021-00984-w (PMC8738750; doi:10.1038/s41431-021-00984-w)
Supplement: Supplementary file 4 — Supplementary Table 4 [file 41431_2021_984_MOESM4_ESM.xlsx]

## Sheet: Sheet1
Supplementary Table 4. Detailed information regarding the likely causative variants identified by ES in genes reported to be associated with HL presented in Table 1.
Family	Individual with HL	Sex	Age at examination	Simplex/Multiplex/Parents with HL	Gene symbol	Form of HL	OMIM #	Inheritance in the family	Zygosity	Chr. location (GRChg38)	Variant ref.	HGVS Transcript:nucleotide change	Predicted protein change	Splice Prediction	MaxEntScan ref	MaxEntScan alt	MaxEntScan diff	SIFT Function	SIFT Score	PolyPhen-2 Function Prediction	MutationTaster		FATHMM-MKL or XF			MutationAssessor		Conservation phyloP p-value	phyloP Score	Conservation based on phyloP	REVEL score	CADD score	Impact	MAF in YRI samples from the Coriell (Sanger sequencing)	MAF in YRI population (1000 Genomes)	MAF in gnomAD in African/African American population in percent	MAF in gnomAD (all populations) in percent	Homozygote count in gnomAD	Htz count in gnomAD 3.1 for potential AD inheritance	ACMG/AMP classification with HL specifications**	ACMG Criteria with HL specifications**	HGMD	Previous report
Variants identified in genes associated with nonsyndromic forms of hearing loss
2	II.3, II.4	F, M	7, 5	Multiplex	CIB2	DFNB48	609439	AR	Hom	15:78105319	rs370359511	NM_006383.4:c.556C>T	p.(Arg186Trp)		-	-	-	Damaging	0	Probably Damaging	disease causing	0.999999997126602	0.448201	--	benign	medium	2.615				0.418	34			0/216	0.052	0.005	0		Likely Pathogenic	PS3_supporting, PM1, PM2_supporting, PM3_supporting, PP1_moderate	CM1510673 (DM)	Patel et al. (2015) PLoS One. PMID: 26426422
57	I.2	F	ND*	Parent with HL	ILDR1	DFNB42	609646	AR	Het	3:121994185	rs920852517	NM_001199799.2:c.775C>T	p.(Arg259Ter)		-	-	-				disease_causing	1	0.100285	--	benign			0.0003733	3.42794	Conserved	-	42		0/236	ND	0	0.005	0		Pathogenic	PVS1, PM2_ supporting, PM3_moderate
				Simplex	ILDR1			AR	Het	3:122022069	ND	NM_001199799.2:c.9G>A	p.(Trp3Ter)		-	-	-				disease_causing	1	0.089876	--	benign						-	25.9		0/236	ND	ND	ND	ND		Pathogenic	PVS1, PM2_supporting, PM3_moderate
6	II.2	M	15	Simplex	MYO15A	DFNB3	600316	AR	Het	17:18138127	rs138861831	NM_016239.4:c.4888C>T	p.(Arg1630Cys)		-	-	-	Damaging	0	Probably Damaging	disease causing	0.999999991891123	0.627005	--	pathogenic	high	3.82				0.62	28.6			4/216	0.856	0.091	1		VUS	PM1, PP3 (non REVEL)		c.4888C>G p.(Arg1630Gly) reported in Miyagawa et al. (2013) PLoS One. PMID: 23967202
					MYO15A			AR	Het	17:18142206	rs199734245	NM_016239.4:c.5777G>A	p.(Arg1926His)		-	-	-	Damaging	0	Probably Damaging	disease_causing	1	0.91371	--	pathogenic	medium	2.93	6.607e-07	6.18	Conserved	0.783	33			0/216	0.021	0.006	0		VUS	PM2_supporting, PP3
13	II.6	M	10	Simplex	MYO15A	DFNB3	600316	AR	Het	17:18121996	rs199537186	NM_016239.4:c.3196G>C	p.(Ala1066Pro)	BDGP 0.25/0.25; NetGene2 No splice site predicted; SpliceAI: 0.00 (No consequence)	-	-	-	Damaging	0.004	Benign	polymorphism	3.72904747969471e-07	0.164331	--	benign	low	1.895				0.196	15.6			1/216	0.273	0.071	0		VUS	PM3_moderate
					MYO15A			AR	Het	17:18149265	rs1169954783	NM_016239.4:c.7006C>T	p.(Gln2336Ter)		-	-	-				disease_causing	1	0.066186	--	benign						-	35		0/236	ND	ND	ND	ND		Likely Pathogenic	PVS1, PM2
44	II.3	F	10	Simplex	MYO15A	DFNB3	600316	AR	Het	17:18132462	rs759810756	NM_016239.4:c.4216G>A	p.(Glu1406Lys)		-	-	-	Damaging	0	Probably Damaging	disease_causing	0.999999994852208	0.843753	--	pathogenic	high	3.875	1.019e-06	5.99183	Conserved	0.95	32		0/234	ND	0	0.001	0		VUS	PM1, PM2, PP3	CM1310510 (DM)	Miyagawa et al. (2013) PLoS One. PMID: 23967202
					MYO15A			AR	Het	17:18145900	rs201908493	NM_016239.4:c.6302T>C	p.(Leu2101Pro)		-	-	-	Damaging	0	Probably Damaging	disease_causing	0.999999999999922	0.959474	--	pathogenic	medium	2.985	8.279e-06	5.08202	Conserved	0.836	32		0/236	ND	0.042	0.004	0		VUS	PM1, PM2_supporting, PP3
40	II.1	F	14	Simplex	TMPRSS3	DFNB8/B10	601072	AR	Hom	21:42372764	rs149919890	NM_024022.3:c.1363T>C	p.(Ter455ArgextTer9)		-	-	-				polymorphism	2.12475900207565e-08	--	0.904785	pathogenic						-	< 10	Stop loss		3/216	0.256	0.025	0		VUS	PM4
					TMPRSS3			AR	Hom	21:42388532	rs374793617	NM_024022.3:c.323-6G>A			2.759	-1.665	4.423				disease_causing	9.83057255944655e-08	--	0.592998	pathogenic						-	< 10	Splicing Modification		0/216	0	0.0001	0		Pathogenic	PS1, PS3_moderate, PM2, PM3_strong, PP3	CS010098 (DM)	Scott et al. (2001) Nat Genet. PMID: 11137999, Ganapathy et al. (2014) PLoS One. PMID: 24416283, Gao et al. (2017) Neural plasticity. PMID: 28695016, Morgan et al. (2018) Front Genet. PMID: 30622556
23	II.1	M	16	Simplex	COL11A1	DFNA37, Marshall syndrome, Stickler syndrome type II	618533, 154780, 604841	AD	Het	1:103022956	rs544289862	NM_001854.4:c.1031C>T	p.(Thr344Met)		-	-	-	Tolerated	0.16	Probably Damaging			0.878351	--	pathogenic	medium	2.595	0.0001202	3.9201	Conserved	0.493	24.3			0/216	0.006	0.002	0	4	VUS	PM1, PP3 (non REVEL)
32	II.1	F	9	Simplex	COL11A1	DFNA37, Marshall syndrome, Stickler syndrome type II	618533, 154780, 604841	AD	Het	1:103018854	ND	NM_001854.4:c.1314G>A	p.(Met438Ile)		-	-	-	Tolerated	0.18	Possibly Damaging	disease_causing	0.999999980027595	0.780135	--	pathogenic	neutral	0.625	5.212e-06	5.283	Conserved	0.503	23.4		0/236	ND	ND	ND	ND	ND	VUS	PM2, PP3 (non REVEL)
					COL11A1				Het in trans - present in I.2 without HL	1:102912196	ND	NM_001854.4:c.4049C>G	p.(Ser1350Cys)		-	-	-	Tolerated	0.07	Probably Damaging	disease_causing	0.99999999698745	0.926525	--	pathogenic	medium	2.04	2.371e-06	5.62507	Conserved	0.733	35		0/236	ND	ND	ND	ND	ND	VUS	PM1, PM2, PP3
51	II.4	M	18	Simplex	WFS1	DFNA6/A14/A38, Wolfram-like syndrome (AD)	600965, 614296	AD	Het	4:6301824	rs757027394	NM_006005.3:c.2029G>A	p.(Ala677Thr)		-	-	-	Damaging	0.01	Possibly Damaging	disease_causing	0.999491052145012	0.548135	--	pathogenic	medium	2.365	0.004699	2.32799	Conserved	0.73	23.5		0/236	ND	0	0.009	0	7	VUS	PP3	CM165562 (DM)	Sloan-Heggen CM et al. (2016) Hum Genet PMID: 26969326
Variants identified in genes associated with nonsyndromic forms of hearing loss or Usher syndrome
8	II.4, II.5	F, F	ND	Simplex	CDH23	DFNB12, USH1D	601386, 601067	AR	Compound Het	10:71709167	ND	NM_022124.6:c.3176A>T	p.(Asp1059Val)		-	-	-			Probably Damaging	disease_causing	0.999999999999951	0.964754	--	pathogenic	high	3.725	1.51e-05	4.82102	Conserved	0.965	34		0/236	ND	ND	ND			Likely Pathogenic	PM2, PM3_moderate, PP1_supporting (0.73), PP3
					CDH23			AR	Compound Het	10:71803421	rs746152246	NM_022124.6:c.7872+1G>A		BDGP 0.81/Lost; NetGene2 0.91/Lost; HSF 78.53>51.39=> -34.56%	6.431	-1.751	8.182				disease_causing	1	--	0.992554	pathogenic (high conf.)			1.936e-06	5.71309	Conserved	-	32	Splicing Modification	0/236	ND	ND	ND			Pathogenic	PVS1, PM2, PM3_moderate, PP1_supporting (0.73)
21	II.2	F	16	Simplex	CDH23	DFNB12, USH1D	601386, 601067	AR	Het	10:71510207	ND	NM_022124.6:c.271C>T	p.(Gln91Ter)		-	-	-				disease_causing	1	0.250489	--	benign			3.556e-06	5.44904	Conserved	-	40		0/236	ND	ND	ND			Pathogenic	PVS1, PM2, PM3
					CDH23			AR	Het in cis with rs775479265	10:71779316	rs111033270	NM_022124.6:c.5237G>A	p.(Arg1746Gln)		-	-	-	Tolerated		Benign	disease_causing	0.999905498225445	0.749006	--	pathogenic	neutral	0.025	6.792e-05	4.168	Conserved	0.354	23.5		0/236	ND	0.008	0.007	0		Pathogenic	PS1, PS3_moderate, PM2, PM3_very strong, PP3 (non REVEL)	CM010013 (DM)	Bolz et al. (2001) Nat Genet PMID: 11138009, Schultz et al. (2011) J Med Genet PMID: 21940737, Zhao et al. (2015) Hum Genet PMID: 25472526
					CDH23			AR	Het in cis with rs111033270	10:71806280	rs775479265	NM_022124.6:c.8177C>T	p.(Pro2726Leu)	BDGP 0.16/Lost; NetGene2 0.70/0.24; HSF No significant impact on splicing signals	4.437	3.754	0.683	Damaging	0.012	Possibly Damaging	disease_causing	0.999999999898545	0.950086	--	pathogenic	neutral	0.355	1.057e-06	5.97593	Conserved	0.268	27.6	Splicing Modification	0/236	ND	0	0.001	0		Likely Pathogenic	PP3 (non REVEL), PM2, PM3_moderate
60	I.2	F	ND*	Parent with HL	CDH23	DFNB12, USH1D	601386, 601067	AR	Compound Het	10:71784893	rs200786014	NM_022124.6:c.5505G>A	p.(Met1835Ile)		6.475	6.015	0.46	Tolerated		Benign	disease_causing	0.968984056242799	0.574667	--	pathogenic	neutral	-0.57				0.1	22.4			0/216	0.169	0.05	0		VUS	BP4
				Simplex	CDH23			AR	Compound Het	10:71813335	rs767176528	NM_022124.6:c.9726del	p.(Ser3243ProfsTer5)		-	-	-				disease_causing	1	--	--				2.07e-06	5.68403	Conserved	-	36		2/236	ND	0.102	0.009	0		VUS	PVS1
					OTOF	DFNB9	601071	AR	Compound Het	2:26519092	rs149766574	NM_194248.3:c.245G>A	p.(Arg82His)		-	-	-	Tolerated	0.6	Possibly Damaging	disease_causing	0.999151111280878	0.567038	--	pathogenic	low	1.39	7.943e-06	5.10002	Conserved	0.23	23.9			1/216	0.6245	0.068	0		VUS	PP3 (non REVEL)
					OTOF			AR	Compound Het	2:26470699	rs62641623	NM_194248.3:c.3917A>C	p.(Lys1306Thr)		-	-	-	Tolerated	0.14	Benign	disease_causing	0.999797335663644	0.859935	--	pathogenic	low	1.845	0.0004581	3.33904	Conserved	0.454	23.4			0/216	0.279	0.021	0		VUS	PP3 (non REVEL)
56	I.1	M	ND*	Parent with HL	CDH23	DFNB12, USH1D	601386, 601067	AR	Het	10:71702184	rs768340895	NM_022124.6:c.2560C>T	p.(Arg854Cys)		-	-	-			Probably Damaging	disease_causing	0.999999988852686	0.67082	--	pathogenic	low	1.15				0.189	31		0/236	ND	0.004	0.001	0		VUS	PM2, PP3 (non REVEL)
				Simplex	CDH23			AR	Het	10:71707017	rs143179070	NM_022124.6:c.3074G>A	p.(Gly1025Asp)		-	-	-			Possibly Damaging	disease_causing	0.999999999986918	0.955883	--	pathogenic	medium	2.355	1.042e-06	5.98213	Conserved	0.925	33			0/216	1.177	0.35	3		VUS	PP3	CM164985 (DM?)	Sloan-Heggen et al. (2016) Hum Genet. PMID: 26969326
56	I.2	F	ND*	Parent with HL	MYO7A	DFNB2, USH1B	600060, 276900	AR	Het unlikely to be in cis with the other variants	11:77147795	rs967427826	NM_000260.4:c.133-3C>A		BDGP 0.96/0.48; NetGene2 0.90/0.19; HSF 11.45 > 7.24 => -36.77%	11.451	7.241	4.21				disease_causing	1	--	0.990362	pathogenic (high conf.)			0.001941	2.71197	Conserved	-	21.4	Splicing Modification	0/236	ND	ND	ND			VUS	PM2, PM3_moderate , PP3
				Simplex	MYO7A			AR	Het	11:77212952	ND	NM_000260.4:c.6355C>A	p.(Gln2119Lys)		8.982	9.902	-0.92	Tolerated	0.06	Probably Damaging	disease_causing	0.999999999883947	0.956571	--	pathogenic	medium	3.37	4.875e-06	5.31203	Conserved	0.767	34		0/236	ND	ND	ND			VUS	PM2, PM5, PP3
					MYO7A			AR	Het	11:77205503	rs746667217	NM_000260.4:c.5522C>T	p.(Thr1841Met)		-	-	-	Damaging	0	Probably Damaging	disease_causing	0.999999987067237	0.743104	--	pathogenic	medium	3.32	4.446e-06	5.35203	Conserved	0.815	24.9		0/236	ND	0.01	0.006	0		VUS	PM2_supporting, PP3		c.5522C>G p.(Thr1841Arg) reported in Richard et al. (2019) Hum Mutat. PMID: 30303587
5	III.2, III.3, III.4	M, F, F	11, 9, 6	Multiplex	PCDH15	DFNB23, USH1F	609533, 602083	AR	Compound Het	10:53866690	ND	NM_033056.4:c.3668_3669delTT	p.(Ile1223SerfsTer3)		-	-	-						--	--	ND						-		Frameshift	0/236	ND	ND	ND			Pathogenic	PVS1, PM1, PM2, PP1_moderate (1.33)
					PCDH15			AR	Compound Het	10:54153147	rs1057517251	NM_033056.4:c.1737C>G	p.(Tyr579Ter)		-	-	-				disease_causing	1	0.245901	--	benign						-	26		0/236	ND	0	0	0		Pathogenic	PVS1, PS1, PM1, PM2, PP1_moderate (1.33)	CM126069 (DM)	Jaijo et al. (2012) Mol Vis. PMID: 22815625, Aparisi et al. (2013) PLoS One. PMID: 23451239, Kletke et al. (2017) Clin Genet. PMID: 27743452, Soares de Lima et al. (2018) Hear Res. PMID: 30390570
29	II.3	F	ND*	Parent with HL	USH2A	USH2A	276901	AR	Compound Het	1:215674550	rs148033154	NM_206933.3:c.13361T>A	p.(Val4454Asp)		-	-	-	Damaging	0.001	Probably Damaging	disease_causing	0.999999436908401	0.743725	--	pathogenic	medium	1.98	0.00103	2.98716	Conserved	0.371	28.3			2/216	0.224	0.02	0		VUS	PP3 (non REVEL)
mother					USH2A			AR	Compound Het	1:216073261	rs140895792	NM_206933.3:c.5612G>A	p.(Gly1871Asp)		-	-	-	Damaging	0.01	Probably Damaging	disease_causing	0.994869819368244	0.66311	--	pathogenic	medium	3.005	0.001542	2.81192	Conserved	0.663	25.2			0/216	0.371	0.105	0		VUS	PP3 (non REVEL)		Retinitis pigmentosa***: Martin-Merida et al. (2019) Ophthalmology. PMID: 30902645
Variants found in genes associated with other syndromic forms of hearing loss
14	II.1	M	15	Simplex	CHD7	CHARGE syndrome, Hypogonadotropic hypogonadism 5 with or without anosmia	214800, 612370	AD variable penetrance and expressivity	Het	8:60865215	ND	NM_017780.4:c.8276A>G	p.(Gln2759Arg)		-	-	-	Damaging	0.02	Possibly Damaging	disease_causing	0.999988670502684	0.830684	--	pathogenic	medium	2.49	0.0001117	3.95195	Conserved	0.236	26.9		0/236	ND	ND	ND	ND	ND	VUS	PM2, PP3 (non REVEL)
16	II.1	M	15	Simplex	CHD7	CHARGE syndrome, Hypogonadotropic hypogonadism 5 with or without anosmia	214800, 612370	AD variable penetrance and expressivity	Het	8:60816506	rs202143667	NM_017780.4:c.2613+5G>A		BDGP 0.97/0.84; NetGene2 0.82/Lost; HSF 88.49 > 78.92 => -10.81%; SpliceAI: 0.0100 (Donor gain)	8.653	5.126	3.527				disease_causing	1	--	0.988984	pathogenic (high conf.)			7.603e-05	4.11902	Conserved	-	14.35	Splicing Modification		0/216	0.027	0.007	0	10	VUS	PS3_moderate, PP3	CS084682 (DM)	Hypogonadotropic hypogonadism***: Kim et al. (2008) Am J Hum Genet. PMID: 18834967, Cassatella et al. (2018) Eur J Endocrinol. PMID: 29419413
10	II.2, II.3	F	ND, ND	Multiplex	OPA1	Optic atrophy plus syndrome	125250	AD variable penetrance and expressivity	Het	3:193667256	rs145710079	NM_015560.2:c.2794C>T	p.(Arg932Cys)		-	-	-	Damaging	0	Probably Damaging	disease_causing	0.99999999975551	0.573404	--	pathogenic	medium	2.12				0.855	28.6		0/236	ND	0.008	0.002	0	3	VUS	PP3	CM091835 (DM)	Isolated atrophic bilateral optic neuropathy***: Nochez et al. (2009) Mol Vis. PMID: 19325939
26	II.4	F	14	Simplex	SPTLC1	Neuropathy, hereditary sensory and autonomic type IA	162400	AD variable penetrance	Het	9:92032541	rs1391275819	NM_001368273.1:c.881C>T	p.(Thr294Met)		-	-	-	Damaging	0.01	Probably Damaging	disease_causing	1	0.748999	--	pathogenic	low	1.47	5.16e-05	4.28735	Conserved	0.775	33		0/236	ND	0	0	0	1	VUS	PM2, PP3
M, male; F, female
ND no record in the database * adult
n/a no related family member available for segregation analysis
AR, autosomal recessive; AD, autosomal dominant
Hom, homozgous; Het, heterozygous
** The recommendations described by Oza et al. were followed with two modificiations:
	the genetic causes of hearing loss have not yet been well characterized in the YRI population, and the information regarding variant MAF in this population is still limited, so we did not exclude any variant based on their high MAF.
	PP3 criteria was applied even if the REVEL score was below 0.7, if at least two of the algorithms used predicted that the variant was damaging or likely damaging (Figure 1)
*** publication(s) did not report hearing loss in individual carrying this variant
