# Supplementary material for: Genomic analysis of childhood hearing loss in the Yoruba population of Nigeria
Source: Eur J Hum Genet. 2021 Nov 26;30(1):42–52. doi: 10.1038/s41431-021-00984-w (PMC8738750; doi:10.1038/s41431-021-00984-w)
Supplement: Supplementary file 5 — Supplementary Table 5 [file 41431_2021_984_MOESM5_ESM.xlsx]

## Sheet: Sheet1
Supplementary Table 5. Summary of all the variants detected in MT-RNR1 in the individuals with hearing loss of our cohort.
Number of carriers		Variant position	dbSNP number	Conservation (45 species compared)	GenBank Frequency in Mitomap	Reported
in our Families with HL	in 118 YRI controls	in mitochondria genome		from Mitomap	Based on 52,633 full length sequences
60 independent cases		RefSeq NC_012920.1			(Number of GenBank sequences in which it was found)
2	2	m.680T>C	rs1569483792	0.6889	0.23% (122)	Yes
11	24	m.709G>A	rs2853517	0.4	12.87% (6772)	Yes
8	19	m.710T>C	rs28358568	0.2444	0.62% (327)	Yes
53	113	m.750A>G	rs2853518	0.9778	98.30% (51737)	Yes
28	68	m.769G>A	rs2853519	0.1556	7.57% (3985)	Yes
1	0	m.813A>G	rs878985110	0.2222	0.41% (216)	Yes
8	25	m.825T>A	rs2853520	0.2	4.82% (2536)	Yes
3	4	m.921T>C	rs28358570	0.6667	0.74% (391)	Yes
1	0	m.955AC>A also known as m.956delC also known as m.960delC	rs111033185	N/A	0.10% (52)*	Yes
1	0	m.955A>ACC also known as m.960C>CCC also known as m.956-960insCC	rs111033185	N/A	0.13% (66)*	Yes
1	0	m.959C>T	ND	0.1111	0.05% (24)	Yes
1	0	m.961T>C, insCn	ND	N/A	ND	Yes
28	69	m.1018G>A	rs2856982	0.0889	7.58% (3989)	Yes
3	4	m.1048C>T	rs2000974	0.4222	3.56% (1873)	Yes
1	0	m.1131C>T	ND	0.3333	ND	No
1	0	m.1290C>T	rs1556422517	0.2889	0.05% (24)	Yes
51	98	m.1438A>G	rs2001030	0.8667	94.91% (49955)	Yes
7	10	m.1442G>A	rs28358573	0.2444	0.56% (296)	Yes
1	0	m. 1555A>G	rs267606617	0.8667	0.15% (78)	Yes
ND, no record in the database; N/A not applicable
* The frequency reported here corresponds to the sum of the frequencies reported for each way this variant was reported.
The haplogroup lineage distribution of the Mitomap's reference sequences is N: 67%, L: 12% and M: 21%.
